# Supplementary material for: Unraveling the mechanism of small molecule induced activation of Staphylococcus aureus signal peptidase IB
Source: Commun Biol. 2024 Jul 24;7:895. doi: 10.1038/s42003-024-06575-x (PMC11266668; doi:10.1038/s42003-024-06575-x)
Supplement: Supplementary file 4 — Supplementary Data 1 [file 42003_2024_6575_MOESM4_ESM.xlsx]

## Sheet: global.modsummary (Open Search)
Modification	Mass Shift	dataset01_PSMs	dataset01_percent_PSMs
Third isotopic peak	3.0070500000000004	1	0.188
Addition of O	114.07930755615234	3	0.565
Unannotated mass-shift 977.4336	977.434	1	0.188
Unannotated mass-shift 937.3792	937.379	2	0.376
Unannotated mass-shift 931.3724	931.372	2	0.376
Unannotated mass-shift 875.3202	875.32	1	0.188
Unannotated mass-shift 834.3426	834.343	1	0.188
Unannotated mass-shift 829.2370	829.237	1	0.188
Unannotated mass-shift 801.4002	801.4	1	0.188
Unannotated mass-shift 783.3550	783.355	1	0.188
Unannotated mass-shift 783.3002	783.3	1	0.188
Unannotated mass-shift 760.2848	760.285	1	0.188
Unannotated mass-shift 744.3952	744.395	1	0.188
Unannotated mass-shift 742.3716	742.372	2	0.376
Unannotated mass-shift 738.3646	738.365	2	0.376
Unannotated mass-shift 736.3744	736.374	4	0.752
Unannotated mass-shift 652.2002	652.2	3	0.564
Unannotated mass-shift 643.3344	643.334	1	0.188
Unannotated mass-shift 631.3170	631.317	1	0.188
Unannotated mass-shift 617.2388	617.239	2	0.376
Unannotated mass-shift 595.3382	595.338	3	0.564
Unannotated mass-shift 587.3216	587.322	3	0.564
Unannotated mass-shift 573.2372	573.237	5	0.94
Unannotated mass-shift 560.2382	560.238	1	0.188
Unannotated mass-shift 557.2168	557.217	1	0.188
Unannotated mass-shift 547.2298	547.23	3	0.565
Unannotated mass-shift 535.2304	535.23	4	0.752
Unannotated mass-shift 530.2308	530.231	20	3.764
Unannotated mass-shift 518.2322	518.232	4	0.752
Unannotated mass-shift 505.2718	505.272	1	0.188
Unannotated mass-shift 491.1124	491.112	1	0.188
Unannotated mass-shift 490.2710	490.271	1	0.188
Unannotated mass-shift 488.2858	488.286	2	0.376
Unannotated mass-shift 487.1930	487.193	1	0.188
Unannotated mass-shift 440.1856	440.186	5	0.94
Unannotated mass-shift 436.9106	436.911	1	0.188
Unannotated mass-shift 428.2146	428.215	1	0.188
Unannotated mass-shift 408.1590	408.159	2	0.376
Unannotated mass-shift 403.0150	403.015	1	0.188
Unannotated mass-shift 397.0586	397.059	1	0.188
Unannotated mass-shift 378.0208	378.021	2	0.377
Unannotated mass-shift 370.2254	370.225	2	0.376
Unannotated mass-shift 359.1518	359.152	6	1.13
Unannotated mass-shift 355.2214	355.221	1	0.188
Unannotated mass-shift 354.1898	354.19	2	0.376
Unannotated mass-shift 347.1302	347.13	1	0.188
Unannotated mass-shift 299.0162	299.016	1	0.188
Unannotated mass-shift 267.7884	267.788	2	0.376
Unannotated mass-shift 258.0134	258.013	2	0.376
Unannotated mass-shift 257.1014	257.101	1	0.188
Unannotated mass-shift 252.7782	252.778	1	0.188
Unannotated mass-shift 251.0308	251.031	6	1.13
Unannotated mass-shift 227.0826	227.083	3	0.564
Unannotated mass-shift 214.1152	214.115	1	0.188
Unannotated mass-shift 209.0170	209.017	3	0.564
Unannotated mass-shift 207.1616	207.162	2	0.376
Unannotated mass-shift 188.2590	188.259	1	0.188
Unannotated mass-shift 186.1126	186.113	4	0.752
Unannotated mass-shift 183.9162	183.916	2	0.376
Galactosyl/Galactosyl on N-term	178.048	3	0.564
Unannotated mass-shift 155.0674	155.067	1	0.188
Unannotated mass-shift 149.9808	149.981	2	0.376
Unannotated mass-shift 137.8610	137.861	1	0.188
Unannotated mass-shift 130.1162	130.116	3	0.564
Lysine not cleaved at C-term/Lysine not cleaved at N-term/Addition of K	128.095	4	0.752
Unannotated mass-shift 125.8966	125.897	54	10.168
Unannotated mass-shift 118.0100	118.01	12	2.259
ubiquitinylation residue/Addition of N	114.043	2	0.376
Unannotated mass-shift 88.0180	88.018	1	0.188
Unannotated mass-shift 86.9778	86.9778	13	2.447
Unannotated mass-shift 78.0386	78.0386	1	0.188
Carboxymethylation/Carboxymethylation on C/Carboxymethylation on K/Carboxymethylation on W/Carboxymethyl of peptide n term	58.0055	13	2.447
Carbamidomethyl on K/Carbamidomethyl on H/Carbamidomethyl on D/Carbamidomethyl on E/Carbamidomethyl on S/Carbamidomethyl on T/Carbamidomethyl on Y/Carbamidomethyl of peptide N term/Addition of G	57.0215	58	10.922
Unannotated mass-shift 41.9572	41.9572	2	0.376
Dioxidation on W/Dioxidation on P/Dioxidation on R/Dioxidation on K/Dioxidation on M/Dioxidation on F/Dioxidation on Y/Dioxidation on C	31.9898	5	0.941
Unannotated mass-shift 31.9228	31.9228	2	0.377
Quinone on Y/Quinone on W	29.9742	5	0.94
Nitrosylation	28.9902	1	0.188
Formylation/Formylation on K/Formylation on S/Formylation on T	27.9949	13	2.448
Unannotated mass-shift 25.0312	25.0312	1	0.188
Unannotated mass-shift 20.9728	20.9728	1	0.188
Unannotated mass-shift 17.9846	17.9846	3	0.564
Oxidation on Y/Oxidation on W/Oxidation on P/Oxidation on F/Oxidation on D/Oxidation on E/Oxidation on V/Oxidation on H/Oxidation on K/Oxidation on N/Oxidation on R/Oxidation on C	15.9949	20	3.764
Unannotated mass-shift 14.9650	14.965	23	4.331
Methyl on C/Methyl on H/Methyl on K/Methyl on N/Methyl on Q/Methyl on R/Methyl on I/Methyl on L/Methyl on D/Methyl on E/Methyl on S/Methyl on T/N-Term Methyl/C-Term Methyl	14.0157	1	0.188
H-2 O1 on L/H-2 O1 on I/H-2 O1 on P/H-2 O1 on W/H-2 O1 on S	13.9793	11	2.07
Unannotated mass-shift 13.0682	13.0682	4	0.752
Unannotated mass-shift 4.9346	4.9346	2	0.377
Second isotopic peak	2.0047	22	4.138
First isotopic peak	1.00235	52	9.785
Deamidation on N/Deamidation on Q	0.984	41	7.718
Unannotated mass-shift 0.0200	0.02	3	0.564
None	0	17	3.202
Unannotated mass-shift -0.0338	-0.0338	1	0.188
Isotopic peak error	-1.00235	10	1.882
Unannotated mass-shift -13.0306	-13.0306	4	0.752
Unannotated mass-shift -15.0452	-15.0452	1	0.188
Ammonia loss on Q/Ammonia loss on C/Ammonia loss	-17.0265	7	1.317
Water loss on pep term E/Water loss/Didehydrobutyrine on T/Didehydrobutyrine on S	-18.0106	5	0.941
Unannotated mass-shift -19.0428	-19.0428	3	0.564
Unannotated mass-shift -69.1228	-69.1228	1	0.188

## Sheet: global.modsummary (filtered)
Full Search filtered for mass shifts >420 Da AND mass shift pairs with 6 Da difference
Modification	Found Mass Shifts	dataset01_PSMs	dataset01_percent_PSMs
Unannotated mass-shift	937.379	2	0.376
Unannotated mass-shift 931.3724	931.372	2	0.376
Unannotated mass-shift 744.3952	744.395	1	0.188
Unannotated mass-shift 742.3716	742.372	2	0.376
Unannotated mass-shift 738.3646	738.365	2	0.376
Unannotated mass-shift 736.3744	736.374	4	0.752

## Sheet: SpsB_1_ion_label_quant
Peptide Sequence	Modified Peptide	Peptide Length	Charge	Label Count	Light Modified Peptide	Heavy Modified Peptide	Light Intensity	Heavy Intensity	Log2 Ratio HL replicate 1	Pearson Correlation LH	Light Apex Retention Time	Heavy Apex Retention Time	Light Match Type	Heavy Match Type	Protein	Protein ID	Entry Name	Gene	Protein Description	Mapped Genes	Mapped Proteins
GNVVVFHANK	GNVVVFHANK	10	3	1	GNVVVF[931.3724]HANK	GNVVV[937.3792]FHANK	1.0062676E7	7.3816e+06	-0.447008	0.990788	4829.29	4829.29	MS/MS	MS/MS	tr|Q2FZT7|Q2FZT7_STAA8	Q2FZT7	Q2FZT7_STAA8	SAOUHSC_00903	Signal peptidase I
GNVVVFHANKNDDYVK	GNVVVFHANKNDDYVK	16	4	1	GNVVV[931.3724]FHANKNDDYVK	GNVVV[937.3792]FHANKNDDYVK	1.4663756E7	1.5616993E7	0.0908621	0.645745	4585.36	4585.36	MS/MS	requantify	tr|Q2FZT7|Q2FZT7_STAA8	Q2FZT7	Q2FZT7_STAA8	SAOUHSC_00903	Signal peptidase I
GNVVVFHANKNDDYVKR	GNVVVFHANKNDDYVKR	17	5	1	GNVV[931.3724]VFHANKNDDYVKR	GNVV[937.3792]VFHANKNDDYVKR	1.54289e+06	1.57225e+06	0.027192776278673853	0.114475	4363.51	4361.23	requantify	MS/MS	tr|Q2FZT7|Q2FZT7_STAA8	Q2FZT7	Q2FZT7_STAA8	SAOUHSC_00903	Signal peptidase I

## Sheet: SpsB_2_ion_label_quant
Peptide Sequence	Modified Peptide	Peptide Length	Charge	Label Count	Light Modified Peptide	Heavy Modified Peptide	Light Intensity	Heavy Intensity	Log2 Ratio HL replicate 2	Pearson Correlation LH	Light Apex Retention Time	Heavy Apex Retention Time	Light Match Type	Heavy Match Type	Protein	Protein ID	Entry Name	Gene	Protein Description	Mapped Genes	Mapped Proteins
GNVVVFHANK	GNVVVFHANK	10	3	1	GNVVV[931.3724]FHANK	GNVVVF[937.3792]HANK	11462680	11373278	-0.0112962	0.986338	4832.49	4832.49	MS/MS	MS/MS	tr|Q2FZT7|Q2FZT7_STAA8	Q2FZT7	Q2FZT7_STAA8	SAOUHSC_00903	Signal peptidase I

## Sheet: Filtered ClosedSearch
Identifier	Modified_Peptide	Log2R replicate 1	Log2R replicate 2	Log2R_Average
Q2FZT7_V66	GNVVV*FHANK	0.0908621	-0.0112962	0.0397829
