# Supplementary material for: Unraveling the mechanism of small molecule induced activation of Staphylococcus aureus signal peptidase IB
Source: Commun Biol. 2024 Jul 24;7:895. doi: 10.1038/s42003-024-06575-x (PMC11266668; doi:10.1038/s42003-024-06575-x)
Supplement: Supplementary file 5 — Supplementary Data 2 [file 42003_2024_6575_MOESM5_ESM.xlsx]

## Sheet: FRET Assay Figure 2c
	norm. value	s.d.	techn. Replicates	norm. value	s.d.	techn. Replicates	norm. value	s.d.	techn. Replicates	norm. value	s.d.	techn. Replicates	norm. value	s.d.	techn. Replicates	norm. value	s.d.	techn. Replicates	norm. value	s.d.	techn. Replicates	norm. value	s.d.	techn. Replicates	norm. value	s.d.	techn. Replicates	norm. value	s.d.	techn. Replicates	norm. value	s.d.	techn. Replicates	norm. value	s.d.	techn. Replicates	norm. value	s.d.	techn. Replicates	norm. value	s.d.	techn. Replicates	norm. value	s.d.	techn. Replicates	norm. value	s.d.	techn. Replicates	norm. value
Replicates	wt DMSO			wt PK150 10 µM			F67A DMSO			F67A PK150 10 µM			Y75A DMSO			Y75A PK150 10 µM			F158A DMSO			F158A PK150 10 µM			Q165A DMSO			Q165A PK150 10 µM			F67A Y75A DMSO			F67A Y75A PK150 10 µM			F67A F158A DMSO			F67A F158A PK150 10 µM			Y75A F158A DMSO			Y75A F158A PK150 10 µM			F67A Y75A F158A DMSO
1	100	1.02763	3	153.034	2.97464	3	100	1.16156	3	79.7097	1.5753	3	100	3.1702	3	80.9932	3.13363	3	100	2.01536	3	83.3922	0.87378	3	100	2.71592	3	183.003	4.10811	3	100	1.25362	3	69.2809	1.11917	3	100	3.31497	3	56.0204	2.25238	3	100	1.5899	3	69.4541	2.13128	3	100
2	100	1.61003	3	181.137	1.85351	3	100	1.87027	3	69.706	2.04176	3	100	2.47868	3	90.2928	3.6028	3	100	1.82014	3	72.3829	0.949562	3	100	3.18273	3	185.192	1.56963	3	100	1.38792	3	61.2799	0.941399	3	100	6.59811	3	29.6665	3.36076	3	100	1.89703	3	65.505	0.782634	3	100
3	100	1.186	3	173.665	2.10866	3	100	11.9911	3	97.4913	8.37726	3	100	1.97622	3	73.6131	3.26294	3	100	1.88887	3	73.2292	6.05716	2	100	3.22952	3	151.412	8.9548	3	100	1.94373	3	74.7997	3.46292	2	100	26.1158	3	101.476	23.3731	3	100	2.55416	3	70.6907	2.67975	3	100
4	100	3.69396	3	173.73	2.30954	3	100	4.54475	3	77.7432	1.73191	3	100	1.24118	3	102.121	1.00296	3	100	2.08637	3	83.7626	1.18122	3	100	1.61896	3	170.504	3.59054	3							100	1.89641	3	46.4275	0.992926	3
5	100	0.576287	3	163.958	1.20879	3	100	1.18248	3	79.7958	1.18418	3	100	1.19582	3	74.9444	0.623498	3	100	1.11923	3	86.5681	1.05795	3	100	2.20057	3	151.48	1.62655	3
6	100	0.700956	3	182.132	3.18162	3							100	2.23512	3	87.2195	1.2239	3							100	1.25718	3	175.359	2.22368	3
[truncated: 5 more columns]

## Sheet: FRET Assay Figure 3d
condition	log10[PK150]	wt PK150 (normalized activity)
wt DMSO ctrl		91.8747	84.0681	117.291	98.9211
wt PK150 50uM	1.69897	276.448	170.3	230.846	246.691
wt PK150 25uM	1.39794	213.971	210.879	236.256	253.776
wt PK150 12.5uM	1.09691	203.021	189.495	183.955	215.774
wt PK150 6.25uM	0.79588	176.097	151.364	177.128	167.338
wt PK150 3.125uM	0.49485	155.744	131.397	149.045	153.554
wt PK150 1.5625uM	0.19382	130.624	121.916	122.135	140.543
wt PK150 0.78uM	-0.107905	147.757	116.647	137.709	136.421
wt PK150 0.39uM	-0.408935	127.468	116.016	120.782	120.937
wt PK150 0.195uM	-0.709965	111.004	113.735	126.411	126.373
wt PK150 0.097uM	-1.01323	147.242	115.513	118.128	125.458
wt PK150 0.049uM	-1.3098	139.255	116.351	104.679	127.88
	log10[A4]	wt A4 (normalized activity)
wt DMSO ctrl		102.685	85.503	118.54	93.272
wt A4 50uM	1.69897	0
wt A4 25uM	1.39794	5.27285
wt A412.5uM	1.09691	6.29191
wt A4 6.25uM	0.79588	6.54065	-3.18869	3.47359	4.29432	no activity observed >= 6.25 µM A4
wt A4 3.125uM	0.49485	11.0377	3.5503	8.87574	8.10541
wt A4 1.5625uM	0.19382	12.8972	7.45124	11.5505	15.4289
wt A4 0.78uM	-0.107905	22.2989	17.0381	18.021	27.9093
wt A4 0.39uM	-0.408935	29.005	27.5696	32.0075	46.11
wt A4 0.195uM	-0.709965	45.9128	47.6989	41.1571	57.7909
wt A4 0,097uM	-1.01323	68.2227	67.6529	63.3355	86.9713
wt A4 0,048uM	-1.3098	88.089	72.2661		88.1109
wt A4 0,024uM	-1.61979		82.0951	107.605	99.2001
wt A4 0,012uM	-1.92082		85.1742	80.5391	106.049
wt A4 0,006uM	-2.22185		95.8032	76.7916	108.843
	log10[PK150]	F158A PK150 (normalized activity)
F158A DMSO ctrl		88.0164	102.762	102.305	106.916
F158A PK150 50uM	1.69897	50.2625	55.1701	50.0799	53.2983
F158A PK150 25uM	1.39794	54.8733	52.682	47.7973	58.845
F158A PK150 12,5uM	1.09691	71.0797	70.4177	57.3385	68.1123
F158A PK150 6,25uM	0.79588	81.4882	89.249	82.5839	93.8142
F158A PK150 3,125uM	0.49485	97.1696	115.042	87.5827	104.611
F158A PK150 1,5625uM	0.19382	93.0838	115.613	97.9457	110.728
F158A PK150 0,78uM	-0.107905	111.025	124.104	99.6804	114.403
F158A PK150 0,39uM	-0.408935	106.528	119.197	101.027	110.249
F158A PK150 0,195uM	-0.709965	103.88	122.392	101.552	115.43
F158A PK150 0,097uM	-1.01323	104.542	121.936	118.923	117.097
F158A PK150 0,049uM	-1.3098	111.573	122.62	109.861	119.311
	log10[A4]	F158A A4 (normalized activity)
F158A DMSO ctrl		86.566	103.087	102.625	108.017
F158A A4 50uM	1.69897	0
F158A A4 25uM	1.39794	1.62487
F158A A4 12,5uM	1.09691	3.34442
F158A A4 6,25µM	0.79588	5.32753	0	0	0	no activity observed >= 6.25 µM A4
F158A A4 3,125µM	0.49485	9.13511	8.85572	10.0772	7.1542
F158A A4 1,5626µM	0.19382	13.3342	20.0153	23.1869	21.923
F158A A4 0,78µM	-0.107905	16.172	26.1385	26.2791	38.6178
F158A A4 0,39µM	-0.408935	32.4463	49.9171	42.4421	52.4288
F158A A4 0,195µM	-0.709965	35.3889	69.8941	59.8004	66.9013
F158A A4 0,097µM	-1.01323	43.0655	77.8288	72.5853	85.1042
F158A A4 0,049µM	-1.3098	49.0532	88.7486	79.7833	90.4487
F158A A4 0,024µM	-1.61979		106.863	85.3442	101.455
F158A A4 0,012µM	-1.92082		105.97	95.3486	96.5076
F158A A4 0,006µM	-2.22185		114.109	96.9597	113.52

## Sheet: FRET Assay Figure S6
	norm. value	s.d.	techn. Replicates	norm. value	s.d.	techn. Replicates	norm. value	s.d.	techn. Replicates	norm. value	s.d.	techn. Replicates	norm. value	s.d.	techn. Replicates	norm. value	s.d.	techn. Replicates	norm. value	s.d.	techn. Replicates	norm. value	s.d.	techn. Replicates
Replicates	wt DMSO			wt PK150 10 µM			wt DMSO + 0.01% Tween			wt DMSO + 0.01% Tween			wt DMSO + 0.1% Chaps			wt DMSO + 0.1% Chaps			wt DMSO + 0.001% NP-40			wt DMSO + 0.001% NP-40
1	100	1.02763	3	153.034	2.97464	3	100	1.38833	3	133.237	2.47371	3	100	2.59224	3	187.838	2.81727	3	100	2.51321	3	144.811	3.20802	3
2	100	1.61003	3	181.137	1.85351	3	100	1.66598	3	138.302	2.12353	3	100	1.39117	3	176.739	7.21541	3	100	6.41077	3	130.505	7.76633	3
3	100	1.186	3	173.665	2.10866	3
4	100	3.69396	3	173.73	2.30954	3
5	100	0.576287	3	163.958	1.20879	3
6	100	0.700956	3	182.132	3.18162	3
